# Supplementary material for: Novel diagnostic biomarkers related to immune infiltration in Parkinson’s disease by bioinformatics analysis
Source: Front Neurosci. 2023 Jan 26;17:1083928. doi: 10.3389/fnins.2023.1083928 (PMC9909419; doi:10.3389/fnins.2023.1083928)
Supplement: Supplementary file 5 [file Table_4.xlsx]

## Sheet: ssGSEA
Supplementary Table S4 | Correlations between marker hub genes and immune signatures
Gene	Immune_cells	cor	p.value
SNAP25	aDCs	0.322013	0.00812287
SNAP25	APC_co_inhibition	-0.492178	2.97893e-05
SNAP25	APC_co_stimulation	-0.524663	7.21071e-06
SNAP25	B_cells	-0.400351	0.000864273
SNAP25	CCR	-0.724798	0
SNAP25	CD8+_T_cells	0.210671	0.0870792
SNAP25	Check-point	-0.437744	0.000243873
SNAP25	Cytolytic_activity	-0.139756	0.258661
SNAP25	DCs	-0.292761	0.0165062
SNAP25	HLA	-0.410847	0.000614284
SNAP25	iDCs	-0.197622	0.108858
SNAP25	Inflammation-promoting	-0.206681	0.0933376
SNAP25	Macrophages	-0.227831	0.0638634
SNAP25	Mast_cells	-0.1036	0.403215
SNAP25	MHC_class_I	-0.518158	9.68011e-06
SNAP25	Neutrophils	-0.382193	0.00152306
SNAP25	NK_cells	-0.241357	0.0491132
SNAP25	Parainflammation	-0.505667	1.67903e-05
SNAP25	pDCs	-0.487669	3.59094e-05
SNAP25	T_cell_co-inhibition	-0.354218	0.00344348
SNAP25	T_cell_co-stimulation	-0.389696	0.00120956
SNAP25	T_helper_cells	-0.394245	0.00104919
SNAP25	Tfh	-0.263988	0.0311725
SNAP25	Th1_cells	0.263509	0.0314885
SNAP25	Th2_cells	0.00670445	0.957066
SNAP25	TIL	-0.537393	3.98936e-06
SNAP25	Treg	-0.450275	0.000154661
SNAP25	Type_I_IFN_Reponse	0.0251816	0.839393
SNAP25	Type_II_IFN_Reponse	-0.306449	0.0119415
SYT1	aDCs	0.308165	0.0114552
SYT1	APC_co_inhibition	-0.34053	0.00501036
SYT1	APC_co_stimulation	-0.561138	1.25004e-06
SYT1	B_cells	-0.442374	0.000206502
SYT1	CCR	-0.600327	1.54753e-07
SYT1	CD8+_T_cells	0.253931	0.0383959
SYT1	Check-point	-0.332668	0.0061718
SYT1	Cytolytic_activity	0.0379919	0.759681
SYT1	DCs	-0.299705	0.014031
SYT1	HLA	-0.248543	0.0428085
SYT1	iDCs	-0.176072	0.153794
SYT1	Inflammation-promoting	-0.0627345	0.613235
SYT1	Macrophages	-0.105276	0.395617
SYT1	Mast_cells	-0.0794557	0.521838
SYT1	MHC_class_I	-0.395043	0.00102313
SYT1	Neutrophils	-0.366949	0.00239559
SYT1	NK_cells	-0.0502469	0.686357
SYT1	Parainflammation	-0.335581	0.00571626
SYT1	pDCs	-0.456461	0.000122771
SYT1	T_cell_co-inhibition	-0.289648	0.0177326
SYT1	T_cell_co-stimulation	-0.32748	0.00706291
SYT1	T_helper_cells	-0.214023	0.0820834
SYT1	Tfh	-0.349389	0.0039375
SYT1	Th1_cells	0.2068	0.0931448
SYT1	Th2_cells	-0.109386	0.377346
SYT1	TIL	-0.425413	0.000375809
SYT1	Treg	-0.361002	0.0028429
SYT1	Type_I_IFN_Reponse	0.197462	0.109149
SYT1	Type_II_IFN_Reponse	-0.402466	0.000807479
GRIA1	aDCs	0.43519	0.000267061
GRIA1	APC_co_inhibition	-0.316426	0.00934796
GRIA1	APC_co_stimulation	-0.525102	7.06745e-06
GRIA1	B_cells	-0.312914	0.0101983
GRIA1	CCR	-0.672121	0
GRIA1	CD8+_T_cells	0.318581	0.00885748
GRIA1	Check-point	-0.420504	0.000444515
GRIA1	Cytolytic_activity	-0.127544	0.302913
GRIA1	DCs	-0.134089	0.278617
GRIA1	HLA	-0.385067	0.00139522
GRIA1	iDCs	-0.12052	0.330482
GRIA1	Inflammation-promoting	-0.152446	0.217568
GRIA1	Macrophages	-0.214143	0.0819093
GRIA1	Mast_cells	0.0788171	0.525197
GRIA1	MHC_class_I	-0.48703	3.6865e-05
GRIA1	Neutrophils	-0.589911	2.7614e-07
GRIA1	NK_cells	-0.00474931	0.969573
GRIA1	Parainflammation	-0.415436	0.000527351
GRIA1	pDCs	-0.547011	2.51568e-06
GRIA1	T_cell_co-inhibition	-0.520951	8.53565e-06
GRIA1	T_cell_co-stimulation	-0.278873	0.022602
GRIA1	T_helper_cells	-0.313034	0.0101682
GRIA1	Tfh	-0.147697	0.232369
GRIA1	Th1_cells	0.384628	0.0014141
GRIA1	Th2_cells	0.0493655	0.690926
GRIA1	TIL	-0.570756	7.64646e-07
GRIA1	Treg	-0.511174	1.3202e-05
GRIA1	Type_I_IFN_Reponse	0.0975337	0.431423
GRIA1	Type_II_IFN_Reponse	-0.272129	0.0261971
NEFM	aDCs	0.402227	0.000813734
NEFM	APC_co_inhibition	-0.498763	2.25784e-05
NEFM	APC_co_stimulation	-0.553636	1.81829e-06
NEFM	B_cells	-0.419267	0.000463555
NEFM	CCR	-0.739205	0
NEFM	CD8+_T_cells	0.219411	0.0745354
NEFM	Check-point	-0.430162	0.000318735
NEFM	Cytolytic_activity	-0.130577	0.291487
NEFM	DCs	-0.278993	0.0225421
NEFM	HLA	-0.419547	0.000459192
NEFM	iDCs	-0.213146	0.0833692
NEFM	Inflammation-promoting	-0.207479	0.0920584
NEFM	Macrophages	-0.193431	0.116684
NEFM	Mast_cells	-0.0602602	0.627328
NEFM	MHC_class_I	-0.457818	0.000116643
NEFM	Neutrophils	-0.502674	1.91044e-05
NEFM	NK_cells	-0.24904	0.0421277
NEFM	Parainflammation	-0.512052	1.27011e-05
NEFM	pDCs	-0.582129	4.20463e-07
NEFM	T_cell_co-inhibition	-0.396879	0.000965416
NEFM	T_cell_co-stimulation	-0.333466	0.00604391
NEFM	T_helper_cells	-0.410767	0.000615905
NEFM	Tfh	-0.279033	0.0225222
NEFM	Th1_cells	0.309602	0.0110615
NEFM	Th2_cells	-0.0205523	0.868648
NEFM	TIL	-0.588515	2.97999e-07
NEFM	Treg	-0.541823	3.2309e-06
NEFM	Type_I_IFN_Reponse	0.0690797	0.57774
NEFM	Type_II_IFN_Reponse	-0.323809	0.00776025
GAP43	aDCs	0.433674	0.000281771
GAP43	APC_co_inhibition	-0.269934	0.0274672
GAP43	APC_co_stimulation	-0.59059	2.66078e-07
GAP43	B_cells	-0.435949	0.000259974
GAP43	CCR	-0.635366	1.70996e-08
GAP43	CD8+_T_cells	0.237649	0.0530224
GAP43	Check-point	-0.411485	0.000601453
GAP43	Cytolytic_activity	-0.019834	0.873205
GAP43	DCs	-0.210352	0.0875673
GAP43	HLA	-0.32313	0.00789553
GAP43	iDCs	-0.231144	0.0600208
GAP43	Inflammation-promoting	-0.140873	0.254844
GAP43	Macrophages	-0.113297	0.360446
GAP43	Mast_cells	-0.0437385	0.724669
GAP43	MHC_class_I	-0.352422	0.00362034
GAP43	Neutrophils	-0.511134	1.32252e-05
GAP43	NK_cells	0.0334048	0.788423
GAP43	Parainflammation	-0.38778	0.00128348
GAP43	pDCs	-0.586839	3.26388e-07
GAP43	T_cell_co-inhibition	-0.429843	0.000322307
GAP43	T_cell_co-stimulation	-0.350267	0.00384324
GAP43	T_helper_cells	-0.243475	0.0473361
GAP43	Tfh	-0.285458	0.0195068
GAP43	Th1_cells	0.205483	0.0952827
GAP43	Th2_cells	-0.00371139	0.976282
GAP43	TIL	-0.539588	3.59471e-06
GAP43	Treg	-0.496488	2.48616e-05
GAP43	Type_I_IFN_Reponse	0.0952989	0.442092
GAP43	Type_II_IFN_Reponse	-0.35362	0.00350156
NEFL	aDCs	0.2673	0.0290597
NEFL	APC_co_inhibition	-0.472983	6.49195e-05
NEFL	APC_co_stimulation	-0.553596	1.82188e-06
NEFL	B_cells	-0.416554	0.000507962
NEFL	CCR	-0.718653	0
NEFL	CD8+_T_cells	0.150251	0.224324
NEFL	Check-point	-0.420465	0.000445117
NEFL	Cytolytic_activity	-0.0699976	0.572685
NEFL	DCs	-0.328837	0.00681953
NEFL	HLA	-0.380876	0.00158511
NEFL	iDCs	-0.26287	0.0319139
NEFL	Inflammation-promoting	-0.169527	0.169865
NEFL	Macrophages	-0.230226	0.0610662
NEFL	Mast_cells	-0.121239	0.327592
NEFL	MHC_class_I	-0.437705	0.000244221
NEFL	Neutrophils	-0.388259	0.00126463
NEFL	NK_cells	-0.223637	0.0688788
NEFL	Parainflammation	-0.483319	4.29046e-05
NEFL	pDCs	-0.531367	5.29315e-06
NEFL	T_cell_co-inhibition	-0.383151	0.00147932
NEFL	T_cell_co-stimulation	-0.382313	0.00151753
NEFL	T_helper_cells	-0.348871	0.00399416
NEFL	Tfh	-0.284061	0.0201311
NEFL	Th1_cells	0.240841	0.0498409
NEFL	Th2_cells	-0.0780589	0.529201
NEFL	TIL	-0.532125	5.10944e-06
NEFL	Treg	-0.457499	0.000118059
NEFL	Type_I_IFN_Reponse	0.104198	0.400492
NEFL	Type_II_IFN_Reponse	-0.295953	0.0153249

## Sheet: CIBERSORT
Supplementary Table S4 | Correlations between marker hub genes and immune cells
Gene	Immune_cells	cor	p.value
SNAP25	B.cells.naive	-0.244433	0.0464514
SNAP25	B.cells.memory	0.277886	0.0227962
SNAP25	Plasma.cells	0.0176391	0.887152
SNAP25	T.cells.CD8	0.351943	0.00366885
SNAP25	T.cells.CD4.memory.resting	0.0728232	0.558115
SNAP25	T.cells.CD4.memory.activated	-0.0954736	0.442168
SNAP25	T.cells.follicular.helper	-0.0930734	0.453779
SNAP25	T.cells.regulatory..Tregs.	0.256724	0.0362616
SNAP25	T.cells.gamma.delta	-0.000779528	0.995005
SNAP25	NK.cells.resting	-0.275333	0.024129
SNAP25	NK.cells.activated	-0.0899207	0.469281
SNAP25	Monocytes	-0.283742	0.0202762
SNAP25	Macrophages.M1	-0.0519631	0.676229
SNAP25	Macrophages.M2	-0.00726315	0.953481
SNAP25	Dendritic.cells.resting	0.101648	0.413076
SNAP25	Dendritic.cells.activated	-0.0439217	0.724149
SNAP25	Mast.cells.resting	-0.173027	0.161447
SNAP25	Mast.cells.activated	0.0667259	0.591617
SNAP25	Eosinophils	-0.0445544	0.720337
SNAP25	Neutrophils	-0.206641	0.0934019
SYT1	B.cells.naive	-0.257842	0.0354362
SYT1	B.cells.memory	0.183794	0.136534
SYT1	Plasma.cells	-0.0230665	0.852735
SYT1	T.cells.CD8	0.260556	0.0334968
SYT1	T.cells.CD4.memory.resting	0.15611	0.207123
SYT1	T.cells.CD4.memory.activated	-0.0509193	0.682382
SYT1	T.cells.follicular.helper	-0.101814	0.412311
SYT1	T.cells.regulatory..Tregs.	0.160747	0.193322
SYT1	T.cells.gamma.delta	0.0697678	0.57479
SYT1	NK.cells.resting	-0.300306	0.0135439
SYT1	NK.cells.activated	-0.0571836	0.645778
SYT1	Monocytes	-0.106952	0.388104
SYT1	Macrophages.M1	-0.0773456	0.533863
SYT1	Macrophages.M2	0.096975	0.434076
SYT1	Dendritic.cells.resting	-0.0961009	0.439162
SYT1	Dendritic.cells.activated	0.0948676	0.445084
SYT1	Mast.cells.resting	0.0136094	0.91296
SYT1	Mast.cells.activated	-0.140196	0.25782
SYT1	Eosinophils	0.00636491	0.959231
SYT1	Neutrophils	-0.267459	0.028961
GRIA1	B.cells.naive	-0.182217	0.139762
GRIA1	B.cells.memory	0.181871	0.140757
GRIA1	Plasma.cells	0.158672	0.199192
GRIA1	T.cells.CD8	0.389456	0.00121858
GRIA1	T.cells.CD4.memory.resting	0.179863	0.14527
GRIA1	T.cells.CD4.memory.activated	-0.0636491	0.608857
GRIA1	T.cells.follicular.helper	0.036479	0.769467
GRIA1	T.cells.regulatory..Tregs.	0.278314	0.0228829
GRIA1	T.cells.gamma.delta	0.266098	0.0295165
GRIA1	NK.cells.resting	-0.357442	0.00298285
GRIA1	NK.cells.activated	-0.0542075	0.66307
GRIA1	Monocytes	-0.388858	0.00124141
GRIA1	Macrophages.M1	-0.129808	0.295115
GRIA1	Macrophages.M2	-0.12479	0.313537
GRIA1	Dendritic.cells.resting	-0.0215509	0.862571
GRIA1	Dendritic.cells.activated	0.0639448	0.607191
GRIA1	Mast.cells.resting	-0.191669	0.120232
GRIA1	Mast.cells.activated	0.0741886	0.550738
GRIA1	Eosinophils	-0.120933	0.329641
GRIA1	Neutrophils	-0.257762	0.0354946
NEFM	B.cells.naive	-0.256325	0.0365603
NEFM	B.cells.memory	0.332822	0.00592461
NEFM	Plasma.cells	0.0268976	0.828602
NEFM	T.cells.CD8	0.355575	0.00331501
NEFM	T.cells.CD4.memory.resting	0.0756495	0.542897
NEFM	T.cells.CD4.memory.activated	-0.140028	0.258397
NEFM	T.cells.follicular.helper	-0.0172816	0.889605
NEFM	T.cells.regulatory..Tregs.	0.371738	0.00208245
NEFM	T.cells.gamma.delta	0.0297891	0.810874
NEFM	NK.cells.resting	-0.297237	0.0145782
NEFM	NK.cells.activated	-0.0435786	0.726219
NEFM	Monocytes	-0.249062	0.042366
NEFM	Macrophages.M1	-0.0346088	0.780984
NEFM	Macrophages.M2	-0.0191556	0.877512
NEFM	Dendritic.cells.resting	0.0650916	0.600747
NEFM	Dendritic.cells.activated	-0.0726242	0.559194
NEFM	Mast.cells.resting	-0.111107	0.370729
NEFM	Mast.cells.activated	0.0187567	0.880249
NEFM	Eosinophils	-0.120933	0.329641
NEFM	Neutrophils	-0.303137	0.0129312
GAP43	B.cells.naive	-0.188084	0.127293
GAP43	B.cells.memory	0.203865	0.0979787
GAP43	Plasma.cells	0.0695187	0.57532
GAP43	T.cells.CD8	0.224439	0.068003
GAP43	T.cells.CD4.memory.resting	0.16503	0.182015
GAP43	T.cells.CD4.memory.activated	0	1
GAP43	T.cells.follicular.helper	-0.00281375	0.981971
GAP43	T.cells.regulatory..Tregs.	0.209993	0.088119
GAP43	T.cells.gamma.delta	0.125894	0.31004
GAP43	NK.cells.resting	-0.299424	0.0138348
GAP43	NK.cells.activated	-0.135554	0.274071
GAP43	Monocytes	-0.178865	0.147291
GAP43	Macrophages.M1	-0.132464	0.28526
GAP43	Macrophages.M2	0.0105356	0.932506
GAP43	Dendritic.cells.resting	-0.159676	0.196805
GAP43	Dendritic.cells.activated	0.116667	0.347112
GAP43	Mast.cells.resting	0.00634521	0.959357
GAP43	Mast.cells.activated	-0.100987	0.416139
GAP43	Eosinophils	-0.127298	0.30463
GAP43	Neutrophils	-0.283622	0.0203308
NEFL	B.cells.naive	-0.233658	0.0572316
NEFL	B.cells.memory	0.25382	0.0382108
NEFL	Plasma.cells	-0.00399074	0.974488
NEFL	T.cells.CD8	0.301501	0.0134458
NEFL	T.cells.CD4.memory.resting	0.108363	0.382734
NEFL	T.cells.CD4.memory.activated	-0.127298	0.30463
NEFL	T.cells.follicular.helper	-0.0786255	0.527096
NEFL	T.cells.regulatory..Tregs.	0.268178	0.0285204
NEFL	T.cells.gamma.delta	0.0022829	0.985372
NEFL	NK.cells.resting	-0.254901	0.0373687
NEFL	NK.cells.activated	-0.0416654	0.737796
NEFL	Monocytes	-0.21993	0.073839
NEFL	Macrophages.M1	-0.0579143	0.64156
NEFL	Macrophages.M2	0.0435789	0.725635
NEFL	Dendritic.cells.resting	0.0325258	0.793866
NEFL	Dendritic.cells.activated	-0.0317706	0.79855
NEFL	Mast.cells.resting	-0.132374	0.28559
NEFL	Mast.cells.activated	0.0174397	0.888601
NEFL	Eosinophils	-0.0445544	0.720337
NEFL	Neutrophils	-0.225876	0.0662241
